# Supplementary material for: Management of soil pH promotes nitrous oxide reduction and thus mitigates soil emissions of this greenhouse gas
Source: Sci Rep. 2019 Dec 27;9:20182. doi: 10.1038/s41598-019-56694-3 (PMC6934481; doi:10.1038/s41598-019-56694-3)
Supplement: Supplementary file 8 — Supplementary Dataset 1. [file 41598_2019_56694_MOESM8_ESM.xlsx]

## Sheet: E1
	Date	Soil parameters				Simulated N2O fluxes
		WFPS	NO3-	NH4+	T	through
						Nitrification	Denitrification	Total
			mg N kg-1 soil		°C	g N-N2O ha-1 d-1
E1 - Control	2014-03-20				11.5		0	0
	2014-03-26				7.15			0
	2014-04-02	0.68013	8.96552	6.89655	12	3.63263	8.8277	12.4603
	2014-04-08	0.687998	8.73563	5.51724	10.05	2.12144	6.55363	8.67507
	2014-04-16	0.611942	10.9195	5.05747	9.15	1.33644	0	1.33644
	2014-04-30	0.834099	8.85057	3.90805	10.35	0	55.6863	55.6863
	2014-05-07	0.613144	9.08046	3.44828	12.45	3.03865	0	3.03865
	2014-05-14	0.633579	11.0345	3.21839	10.3	1.83875	0.522365	2.36111
	2014-05-16	0.546486	14.3678	6.66667	10.7	2.51642	0	2.51642
	2014-05-21	0.742963	27.4713	13.1034	13.25	4.98324	64.9704	69.9536
	2014-05-28	0.588666	21.6092	12.8736	12.95	4.04148	0	4.04148
	2014-06-05	0.661444	31.1494	7.12644	13.05	3.86813	10.1828	14.0509
	2014-06-11	0.542661	26.2069	4.82759	17.2	4.20423	0	4.20423
	2014-06-18	0.457754	41.2644	6.89655	17.15	3.65856	0	3.65856
	2014-06-25	0.431201	26.6667	4.36782	21.25	4.18387	0	4.18387
	2014-07-03	0.515561	43.2184	7.01149	19.25	4.99563	0	4.99563
	2014-07-16	0.513266	32.069	5.97701	18.15	4.43848	0	4.43848
	2014-07-23	0.561238	32.2989	4.13793	19.75	5.05535	0	5.05535
	2014-07-30	0.511737	26.4368	3.67816	17.7	3.78701	0	3.78701
	2014-08-05	0.566921	19.0805	4.13793	17.35	4.27698	0	4.27698
	2015-02-25	0.786455	1.96552	3.51724	9.55	1.79667	7.82626	9.62293
	2015-03-04	0.828854	1.57471	3.21839	3.7	0	0.287571	0.287571
	2015-03-10	0.77356	16.0575	12.9195	12.3	5.28538	73.8791	79.1645
	2015-03-18	0.690402	5	8.34483	9.25	1.78929	3.45564	5.24493
	2015-03-25	0.786127	3.48276	7.66667	5.25	0.333931	1.88631	2.22024
	2015-03-31	0.70417	7.26437	11.7356	13.55	5.1489	16.7522	21.9011
	2015-04-08	0.658056	4.94253	9.16092	7.05	0.643494	0.437233	1.08073
	2015-04-15	0.534029	2.2069	6.97701	13.2	3.32642	0	3.32642
	2015-04-22	0.509879	23.092	9.47126	13.2	3.30096	0	3.30096
	2015-04-29	0.546595	5.32184	5.1954	10.15	1.86096	0	1.86096
	2015-05-06	0.776074	5.83908	3.73563	11.85	3.71543	36.5378	40.2532
	2015-05-12	0.671606	8.32184	12.1149	18.2	6.92218	11.1644	18.0866
	2015-05-20	0.629645	14.5057	13.7471	11.35	3.92588	0.525272	4.45116
	2015-05-27	0.459831	10.3448	12.954	14.2	3.21091	0	3.21091
	2015-06-03	0.395577	5.65517	7.89655	15.7	2.72777	0	2.72777
	2015-06-10	0.273626	9.7931	10.2069	16.6	1.54541	0	1.54541
	2015-06-17	0.599048	9.16092	2.1954	15.85	3.19089	0	3.19089
	2015-06-24	0.34389	4.70115	3.06897	18.15	2.21187	0	2.21187
	2015-07-01	0.23079	4.43678	2.88506	24.1	1.51193	0	1.51193
	2015-07-08	0.215163	3.09195	2.49425	18.8	0.803087	0	0.803087
E1 - Limed	2014-03-20				11.5
	2014-03-26				7.15
	2014-04-02	0.649205	5.63218	4.13793	12	2.71089	1.5939	4.30479
	2014-04-08	0.660242	5.86207	3.33333	10.05	1.54824	1.74208	3.29032
	2014-04-16	0.607462	9.1954	3.44828	9.15	1.17854	0	1.17854
	2014-04-30	0.796071	8.27586	4.25287	10.35	2.29323	33.7744	36.0676
	2014-05-07	0.589322	10.1149	3.7931	12.45	3.01519	0	3.01519
	2014-05-14	0.622542	8.62069	2.29885	10.3	1.40856	0.0213345	1.4299
	2014-05-16	0.549655	15.0575	8.50575	10.7	2.64885	0	2.64885
	2014-05-21	0.738155	14.9425	9.88506	13.25	4.22396	39.4956	43.7195
	2014-05-28	0.609319	19.8851	8.27586	12.95	3.93888	0	3.93888
	2014-06-05	0.667563	33.1034	7.35632	13.05	3.51917	11.8655	15.3846
	2014-06-11	0.545284	26.092	2.98851	17.2	3.65149	0	3.65149
	2014-06-18	0.485729	33.7931	3.33333	17.15	3.3251	0	3.3251
	2014-06-25	0.410875	27.8161	2.98851	21.25	3.55514	0	3.55514
	2014-07-03	0.50977	40.4598	2.52874	19.25	3.72675	0	3.72675
	2014-07-16	0.497531	25.4023	3.33333	18.15	3.68068	0	3.68068
	2014-07-23	0.548672	22.4138	2.98851	19.75	4.44024	0	4.44024
	2014-07-30	0.470977	22.7586	2.41379	17.7	2.99735	0	2.99735
	2014-08-05	0.569434	24.4828	3.10345	17.35	3.9118	0	3.9118
	2015-02-25	0.799568	2.2069	2.86207	9.55	0.249815	1.48902	1.73883
	2015-03-04	0.807436	1.5977	2.74713	3.7	0	0.327702	0.327702
	2015-03-10	0.717502	25.3678	11.2989	12.3	2.71513	24.2503	26.9654
	2015-03-18	0.691385	6.06897	8.42529	9.25	1.02344	2.35596	3.37941
	2015-03-25	0.73291	5.14943	7.65517	5.25	0.17714	0.762075	0.939215
	2015-03-31	0.715535	8.24138	10.4598	13.55	2.93184	13.0675	15.9994
	2015-04-08	0.649533	2.48276	6.77011	7.05	0.340087	0.0886215	0.428709
	2015-04-15	0.540694	2.65517	5.52874	13.2	3.21558	0	3.21558
	2015-04-22	0.454695	12.3333	3.68966	13.2	2.3612	0	2.3612
	2015-04-29	0.510316	2.91954	4.45977	10.15	1.65422	0	1.65422
	2015-05-06	0.728867	1.32184	3.77011	11.85	2.01151	3.00709	5.0186
	2015-05-12	0.62582	14.2299	14.5632	18.2	3.71822	0.204288	3.92251
	2015-05-20	0.575116	7.24138	8.44828	11.35	3.28117	0	3.28117
	2015-05-27	0.434479	5.73563	7.66667	14.2	2.7834	0	2.7834
	2015-06-03	0.380388	10.0575	5.73563	15.7	2.45172	0	2.45172
	2015-06-10	0.261933	6.25287	3.96552	16.6	1.25658	0	1.25658
	2015-06-17	0.584951	10.1379	2.58621	15.85	3.35044	0	3.35044
	2015-06-24	0.335694	4.32184	0.873563	18.15	1.30765	0	1.30765
	2015-07-01	0.249476	3.57471	1.91954	24.1	1.67037	0	1.67037
	2015-07-08	0.225435	4.05747	1.97701	18.8	0.876958	0	0.876958

## Sheet: E2
	Date	Soil parameters				N2O fluxes
		WFPS	NO3-	NH4+	T	Measured	Simulated
							Nitrification	Denitrification	Total
			mg N kg-1 soil		°C	g N-N2O ha-1 d-1
E2 - Control	2013-08-20	0.230455	14.5	4	25	6.60665	0.0013822	0	0.0013822
	2013-08-28	0.223364	25.2	10	25	6.54149	1.34668	0	1.34668
	2013-09-03	0.184364	30	13	20	5.73961	0.310154	0	0.310154
	2013-09-24	0.372273	21	12	10	5.75451	1.06209	0	1.06209
	2014-02-11	0.507	5	3	2	1.23343	0.035617	0	0.035617
	2014-02-18	0.443182	3	4	5	1.16402	0.125264	0	0.125264
	2014-02-25	0.425455	2	2	7	1.13575	0.236069	0	0.236069
	2014-03-04	0.496364	9	2	5	1.65549	0.115231	0	0.115231
	2014-03-11	0.354545	7	2	7	0.508621	0.183133	0	0.183133
	2014-03-18	0.319091	7	2	11	0.621929	0.926976	0	0.926976
	2014-03-26	0.425455	9	3	14	1.02237	2.0298	0	2.0298
	2014-04-01	0.354545	6	2	11	0.840011	1.10286	0	1.10286
	2014-04-08	0.354545	9	3	13	0.938821	1.43919	0	1.43919
	2014-04-15	0.283636	17	1	11	0.507851	0.574408	0	0.574408
	2014-04-22	0.319091	23	2	19	0.627525	1.6782	0	1.6782
	2014-04-29	0.496364	31	1	15	2.92237	1.62303	0	1.62303
	2014-05-06	0.354545	20	2	19	2.97125	1.99663	0	1.99663
	2014-05-13	0.460909	20	10	16	2.68763	3.31485	0	3.31485
	2014-05-20	0.283636	16	2	20	2.44601	1.44	0	1.44
	2014-05-27	0.531818	18	2	17	3.17171	2.85857	0	2.85857
	2014-06-02	0.319091	12	2	22	0.845272	2.09657	0	2.09657
	2014-06-11	0.283636	9	2	28	1.67874	2.60698	0	2.60698
	2014-06-17	0.141818	5	1	21	0.603727	-0.31018	0	-0.31018
	2014-06-24	0.177273	5	2	30	1.13122	0.338688	0	0.338688
E2 - Limed	2013-08-20	0.216439	14	8	25	3.05242	1.44643	0
	2013-08-28	0.223098	24	7.8	25	7.3889	1.59736	0
	2013-09-03	0.199789	39	16	20	5.05392	0.756526	0	0.756526
	2013-09-24	0.332982	15	10	10	4.81787	2.85417	0	2.85417
	2014-02-11	0.476165	6	3	2	0.714017	0.0346672	0	0.0346672
	2014-02-18	0.449526	4	6	5	0.814245	0.147309	0	0.147309
	2014-02-25	0.432877	3	2	7	0.842197	0.253195	0	0.253195
	2014-03-04	0.466175	9	3	5	0.941517	0.130001	0	0.130001
	2014-03-11	0.332982	5	2	7	0.529465	0.178249	0	0.178249
	2014-03-18	0.332982	9	2	11	0.583631	1.07345	0	1.07345
	2014-03-26	0.399579	8	2	14	0.430863	1.72871	0	1.72871
	2014-04-01	0.332982	8	3	11	0.744651	1.20764	0	1.20764
	2014-04-08	0.266386	9	2	13	0.755956	0.833817	0	0.833817
	2014-04-15	0.299684	15	2	11	0.540923	0.902257	0	0.902257
	2014-04-22	0.332982	23	2	19	0.776208	1.94339	0	1.94339
	2014-04-29	0.599368	37	2	15	1.22166	2.85068	0	2.85068
	2014-05-06	0.332982	14	1	19	2.71513	1.45754	0	1.45754
	2014-05-13	0.399579	34	1	16	1.51682	1.45836	0	1.45836
	2014-05-20	0.299684	35	1	20	1.51863	1.34259	0	1.34259
	2014-05-27	0.499474	13	1	17	1.69	1.94764	0	1.94764
	2014-06-02	0.332982	20	1	22	0.61571	1.8209	0	1.8209
	2014-06-11	0.266386	8	1	28	1.19469	1.97358	0	1.97358
	2014-06-17	0.199789	10	2	21	0.228625	0.650265	0	0.650265
	2014-06-24	0.166491	14	2	30	0.751816	0.329656	0	0.329656
